# Supplementary material for: Registry-Based Frequency and Clinical Characteristics of Inborn Errors of Immunity in Kazakhstan: A Retrospective Observational Cohort Study (2009–2023)
Source: J Clin Med. 2025 Jul 29;14(15):5353. doi: 10.3390/jcm14155353 (PMC12347398; doi:10.3390/jcm14155353)
Supplement: Supplementary file 1 [file jcm-14-05353-s001.zip]

Archive with 1 entries (1 files):
- jcm-3666262-supplementary.pdf
